# Supplementary material for: “Medical Student Syndrome”—A Myth or a Real Disease Entity? Cross-Sectional Study of Medical Students of the Medical University of Silesia in Katowice, Poland
Source: Int J Environ Res Public Health. 2021 Sep 19;18(18):9884. doi: 10.3390/ijerph18189884 (PMC8471263; doi:10.3390/ijerph18189884)
Supplement: Supplementary file 1 [file ijerph-18-09884-s001.zip]

Archive with 1 entries (1 files):
- ijerph-1344334-SI.pdf
